# Supplementary material for: Regeneration of Escherichia coli Giant Protoplasts to Their Original Form
Source: Life (Basel). 2019 Mar 1;9(1):24. doi: 10.3390/life9010024 (PMC6463199; doi:10.3390/life9010024)
Supplement: Supplementary file 1 [file life-09-00024-s001.zip]

Archive with 8 entries (5 files):
- Tabata et al/
- Tabata et al/Tabata etal Supplementary Figure_2.docx
- __MACOSX/
- __MACOSX/Tabata et al/
- __MACOSX/Tabata et al/._Tabata etal Supplementary Figure_2.docx
- Tabata et al/Video S1.mov
- __MACOSX/Tabata et al/._Video S1.mov
- __MACOSX/._Tabata et al
